# Supplementary material for: Association of BMAL1 and CLOCK Gene Polymorphisms with Preeclampsia Risk with Subtype Analysis
Source: Int J Mol Sci. 2025 Nov 6;26(21):10797. doi: 10.3390/ijms262110797 (PMC12610473; doi:10.3390/ijms262110797)
Supplement: Supplementary file 1 [file ijms-26-10797-s001.zip]

Archive with 1 entries (1 files):
- ijms-3921151-supplementary.pdf
